# Supplementary material for: Effects of the Crystalline Properties of Hollow Ceria Nanostructures on a CuO-CeO2 Catalyst in CO Oxidation
Source: Materials (Basel). 2022 May 28;15(11):3859. doi: 10.3390/ma15113859 (PMC9181753; doi:10.3390/ma15113859)
Supplement: Supplementary file 1 [file materials-15-03859-s001.zip]

Archive with 1 entries (1 files):
- materials-1704982-supplementary.pdf
